# Supplementary material for: An Insight into Durability, Electrical Properties and Thermal Behavior of Cementitious Materials Engineered with Graphene Oxide: Does the Oxidation Degree Matter?
Source: Nanomaterials (Basel). 2023 Feb 14;13(4):726. doi: 10.3390/nano13040726 (PMC9965754; doi:10.3390/nano13040726)
Supplement: Supplementary file 1 [file nanomaterials-13-00726-s001.zip]

Archive with 3 entries (3 files):
- Video S1_CS @ 28 days.m4v
- Video S2_0.45GO-0.01 @ 28 days.m4v
- Video S3_0.55GO-0.01 @ 28 days.m4v
